# Supplementary material for: Impact of a Bundle of Interventions on the Spectrum of Parenteral Drug Preparation Errors in a Neonatal and Pediatric Intensive Care Unit
Source: J Clin Med. 2024 Oct 11;13(20):6053. doi: 10.3390/jcm13206053 (PMC11509000; doi:10.3390/jcm13206053)
Supplement: Supplementary file 1 [file jcm-13-06053-s001.zip]

Archive with 1 entries (1 files):
- jcm-3229789-supplementary.pdf
